# Supplementary material for: The coevolution of play and the cortico-cerebellar system in primates
Source: Primates. 2017 Jun 15;58(4):485–91. doi: 10.1007/s10329-017-0615-x (PMC5622916; doi:10.1007/s10329-017-0615-x)
Supplement: Supplementary file 1 — Descriptions of the procedure used to collect time budget data from the literature and of how the mean percentage of time budget data for each species were derived (XLS 49 kb) [file 10329_2017_615_MOESM1_ESM.xls]

## Sheet: Origin of Play Data
ONLINE RESOURCE 1
Description of the procedure used to collect time budget data from the literature We used the PrimateLit and Google Scholar databases and the search terms “species name AND time budget”, “species name AND activity budget”, and “species name AND play” to source primary data on the percentage of time budget spent in play by those species for which data on the cortico-cerebellar system were also ava…
Detailed description of how the mean percentage of time budget figures for each species were derived Key: N = sample size; W = wild study; C = captive study; **...** = additional note References and weblinks to the primary literature cited can be found in the "References" tab.
Species	Mean % of time budget spent in play by species	Origin of species datapoint
Alouatta seniculus	1.3	Final species datapoint = 1.300% Origin: Single datapoint from Source 1 Source 1: Gaulin & Gaulin (1982), N=9, W
Cercopithecus ascanius	1.833	Final species datapoint = 1.833% Origin: Mean of the following data (underlined) from Source 1 Source 1: Worch (2002) N=Unknown, W; Infant Total Play = 3.5%, Juvenile Total Play = 2.0%, Adult Total Play = 0.0%. **Data from Source 1 = % of monthly time budget**
Cercopithecus mitis	2.646	Final species datapoint = 2.646% Origin: Mean of the following data (underlined) from the following sources: Source 1: Lawes & Piper (1992), N=~32, W; Species Total Play = 3.5% Source 2: Worch (2002), N=Unknown, W; Species Total Play = 1.792% (This figure is itself a mean of Infant Total Play (4.0%), Juvenile Total Play (1.375%), and adult total play (0.0%). **Datapoints from Source 2 = % of mont…
Homo sapiens	20.2482	Final species datapoint = 20.248% Origin: Mean of the following data (underlined) from the following sources: Source 1: Boyette (2013), N=133, W; Male Total Play 1 (Aka) (subadult only) (33.0%), Male Total Play 2 (Ngandu) (subadult only) (43.0%), Female Total Play 1 (Aka) (subadult only) (19.0%), Female Total Play 2 (Ngandu) (subadult only) (31.0%), Subadult Total Play 1 (Aka) (26.0%), Subadult T…
Nasalis larvatus	6	Final species datapoint = 6.000% Origin: Single datapoint from Source 1 Source 1: Boonratana (1993), N=avg. 21, W, **Data = % of scans**
Pan troglodytes troglodytes	14.219	Final species datapoint = 14.219% Origin: Mean of Figure 1 and data from Sources 2-5 (Data contributing to this mean are underlined) Figure 1: Species Total Play = 15.847% (Figure 1 is itself a mean of the following data from the following Sources) Source 1a: Markus & Croft (1995), N=12, C; Male Total Play (infants & juveniles only) (19.625%), Female Total Play (infants & juveniles only) (17.281%…
Piliocolobus badius	2.6	Final species datapoint = 2.600% Origin: Mean of the following data (underlined) from the following Sources Source 1: Struhsaker (1975);Species Total Play = 2.6% Source 2: Marsh (1978);Species Total Play =2.6%
Pongo pygmaeus	3.023	Final species datapoint = 3.023% Origin: Mean of the following data (underlined) from Source 1 Source 1: Smith (2014), N=5, C; Species Total Play 1 = 3.12% (adults & juveniles only), Species Total Play 2 (adults & juveniles only) = 2.925% (This figure is itself a mean of the following data from Source 1: Male Total Play (0.0%), Female Total Play (3.9%), Juvenile Total Play (7.8%), Adult Total Pla…

## Sheet: References
References	Weblink
Bloomsmith, M. A., Pazol, K. A., & Alford, P. L. (1994). Juvenile and adolescent chimpanzee behavioral development in complex groups. Applied Animal Behaviour Science, 39(1), 73–87.	http://goo.gl/c9hAV
Boonratana, R. (1993). The ecology and behaviour of the proboscis monkey (Nasalis larvatus) in the Lower Kinabatangan, Sabah. Mahidol University.	http://goo.gl/pfqw7G
Boyette, A. H. (2013). Social learning during middle childhood among Aka foragers and Ngandu farmers of the Central African Republic. Washinton State University.	https://goo.gl/1HwREo
Gaskins, S. (2000). Children’s daily activities in a Mayan village: A culturally grounded description. Cross-Cultural Research, 34(4), 375–389.	http://goo.gl/KIzjhv
Gaulin, S. J., & Gaulin, C. K. (1982). Behavioral ecology of Alouatta seniculus in Andean cloud forest. International Journal of Primatology, 3(1), 1–32.	http://goo.gl/6s89IK
Gurven, M., & Kaplan, H. (2006). Determinants of time allocation across the lifespan. Human Nature, 17(1), 1–49.	http://goo.gl/6HtEtI
Hill, K., Kaplan, H., Hawkes, K., & Hurtado, A. M. (1985). Men’s time allocation to subsistence work among the Ache of eastern Paraguay. Human Ecology, 13(1), 29–48.	http://goo.gl/W3cXyC
King, N. E., Stevens, V. J., & Mellen, J. D. (1980). Social behavior in a captive chimpanzee (Pan troglodytes) group. Primates, 21(2), 198–210.	http://goo.gl/SQprx1
Kosheleff, V. P., & Anderson, C. N. (2009). Temperature’s influence on the activity budget, terrestriality, and sun exposure of chimpanzees in the Budongo Forest, Uganda. American Journal of Physical Anthropology, 139(2), 172–181.	http://goo.gl/tLiIZP
Kraemer, H. C. (1979). A study of reliability and its hierarchical structure in observed chimpanzee behavior. Primates, 20(4), 553–561.	http://goo.gl/8BGG6H
Lawes, M. J., & Piper, S. E. (1992). Activity patterns in free-ranging samango monkeys (Cercopithecus mitis erythrarchus Peters, 1852) at the southern range limit. Folia Primatologica, 59(4), 186–201.	http://goo.gl/LU1yM0
Markus, N., & Croft, D. B. (1995). Play behaviour and its effects on social development of common chimpanzees (Pan troglodytes). Primates, 36(2), 213–225.	http://goo.gl/1Rym2L
Marsh, C. (1978). Comparative activity budgets of red colobus. In D. J. Chivers & J. Herbet (Eds.), Recent Advances in Primatology (Vol. 1, pp. 249–251). Academic Press.
Mendoza-Granados, D., & Sommer, V. (1995). Play in chimpanzees of the Arnhem zoo: self-serving compromises. Primates, 36(1), 57–68.	http://goo.gl/IIGPJQ
Smith, Z. J. (2014). Mapping the Spatial Movements, Behaviors, and Interactions of Captive Orangutans using Terrestrial Laser Scanning and GIS. University of South Florida.	http://goo.gl/s7qGgE
Struhsaker, T. T. (1975). The Red Colobus Monkey. University of Chicago Press.
Worch, E. A. (2002). Influence of foraging adaptations on play activity in red-tailed and blue monkeys with comparisons to red colobus monkeys. In M. E. Glenn & M. Cords (Eds.), The Guenons: Diversity and Adaptation in African Monkeys (pp. 273–288). Springer US.

## Sheet: Additional Information
Additional Information
Paper title: The Coevolution of Play and the Cortico-Cerebellar System in Primates
Journal: Primates
Authors: Max Kerney*, Jeroen B. Smaers, P. Thomas Schoenemann, Jacob C. Dunn (*corresponding author)
Affiliation of corresponding author: Division of Biological Anthropology, University of Cambridge, Cambridge, UK
Email address of corresponding author: mkerney@cantab.net
