# Supplementary material for: The coevolution of play and the cortico-cerebellar system in primates
Source: Primates. 2017 Jun 15;58(4):485–91. doi: 10.1007/s10329-017-0615-x (PMC5622916; doi:10.1007/s10329-017-0615-x)
Supplement: Supplementary file 2 — The play and brain data used in the study (XLSX 15 kb) [file 10329_2017_615_MOESM2_ESM.xlsx]

## Sheet: Dataset
ONLINE RESOURCE 2
Description The play and brain data used in the study (untransformed). For the origin of the time budget data see Online Resource 1. The adult-adult social play data are from Iwaniuk et.al. (2001). The brain data are volumetric (mm3) and were obtained from Smaers et al. (2010), Smaers et al. (2011), and Smaers et al. (2013).
Species	Mean % of time budget spent in play	Adult-adult social play frequency score (U = Unobserved; I = Infrequent; C = Common)	Prefrontal cortex grey matter (PFG)	Non-prefrontal heteromodal cortical association area grey matter (CortAssG)	Posterior cerebellum (pCereb)	Prefrontal cortex grey matter and posterior cerebellum (PFG + pCereb)	Non-prefrontal heteromodal cortical association area grey matter and posterior cerebellum (CortAssG + pCereb)	Primary visual cortex grey matter (StriateG)	Medial anterior cerebellum (mCereb)	StriateG + mCereb	nonStriateG	nonCereb
Alouatta seniculus	1.3	–	1.01	12.394	2.081	3.091	14.475	1.918	3.312	5.23	17.904	39.777
Ateles geoffroyi	–	C	2.77	32.933	5.273	8.043	38.206	3.753	5.888	9.641	48.943	91.539
Cebus albifrons	–	–	1.43	21.024	3.37	4.8	24.394	3.764	3.999	7.763	30.474	69.661
Cercopithecus ascanius	1.833	–	1.15	16.06	2.275	3.425	18.335	4.272	2.662	6.934	24	54.423
Cercopithecus mitis	2.646	–	1.38	19.385	2.762	4.142	22.147	4.232	3.083	7.315	29.575	66.545
Erythrocebus patas	–	U	1.56	–	3.152	4.712	–	–	4.431	–	–	86.147
Gorilla gorilla gorilla	–	I	11.64	125.539	40.691	52.331	166.23	12.062	17.991	30.053	196.649	375.678
Homo sapiens	20.248	C	46.324	271.891	107.767	154.091	379.658	14.787	39.237	54.024	476.056	1193.37
Hylobates lar	–	I	2.58	28.424	7.311	9.891	35.735	4.574	4.683	9.257	42.034	86.366
Lagothrix lagotricha	–	–	1.89	24.188	4.34	6.23	28.528	4.856	7.656	12.512	35.968	76.164
Lophocebus albigena	–	U	2.31	29.102	–	–	–	5.42	–	–	42.412	–
Miopithecus talapoin	–	–	1.01	12.218	1.348	2.358	13.566	2.339	2.346	4.685	17.398	35.976
Nasalis larvatus	6	–	0.82	–	3.659	4.479	–	–	3.989	–	–	54.372
Pan paniscus	–	C	7.95	–	–	–	–	–	–	–	–	–
Pan troglodytes troglodytes	14.219	C	14.21	112.75	24.985	39.195	137.735	10.593	17.531	28.124	180.97	402.464
Papio anubis	–	U	3.92	45.24	8.288	12.208	53.528	10.001	9.423	19.424	69.52	166.649
Piliocolobus badius	2.6	U	1.59	22.629	4.148	5.738	26.777	3.053	4.286	7.339	33.569	67.536
Pithecia pithecia	–	I	0.6	9.242	1.397	1.997	10.639	1.679	2.187	3.866	12.922	29.236
Pongo pygmaeus	3.023	I	8.6	76.924	–	–	–	7.008	–	–	119.884	–

## Sheet: Additional Information
Additional Information
Paper title: The Coevolution of Play and the Cortico-Cerebellar System in Primates
Journal: Primates
Authors: Max Kerney*, Jeroen B. Smaers, P. Thomas Schoenemann, Jacob C. Dunn (*corresponding author)
Affiliation of corresponding author: Division of Biological Anthropology, University of Cambridge, Cambridge, UK
Email address of corresponding author: mkerney@cantab.net
